# Supplementary material for: Selective cell death in HIV-1-infected cells by DDX3 inhibitors leads to depletion of the inducible reservoir
Source: Nat Commun. 2021 Apr 30;12:2475. doi: 10.1038/s41467-021-22608-z (PMC8087668; doi:10.1038/s41467-021-22608-z)
Supplement: Supplementary file 4 — Source Data [file 41467_2021_22608_MOESM4_ESM.xlsx]

## Sheet: Fig 1a
Mock	0.5uM RK-33	1uM RK-33	2uM RK-33
7.19	7.56	8.91
5.17	5.84	9.36	18.7
4.7	6.96	11	23.7
6.3			13.9
3.93			13.8
9.84			20.4
1.15			15.9
5.58			12.4
7.67			21.58

## Sheet: Fig 1b
DMSO	0,5 uM RK-33	1 uM RK-33	2 uM RK-33
1	2.34567	11.0809	50.0397
1	0.895025	6.56593	49.5221
1	1.86607	70.5219	105.42
1			16.9123

## Sheet: Fig 1c
DMSO	0,5 uM RK-33	1 uM RK-33	2 uM RK-33
1		35.3834
1	1.43893	6.02099	7.01285
1	2.39496	9.57983	56.8859
1	0.102949	16.6217	22.6274
1			17.7531
1			11.1579

## Sheet: Fig 1e
		vRNA+ GFP+				vRNA+ GFP-				vRNA+ Total
Mock		1.52869	3.75968	1.839		0.21131	0.260317	0.391		1.74	4.02	2.23
2uM RK-33		10.5501	7.22752	8.599		7.94995	3.17247	3.96		18.5	10.4	12.559
PMA		83.9256	78.649	85.806		1.67438	1.651	1.356		85.6	80.3	87.162

## Sheet: Fig 1f
DMSO	0,5 uM RK-33	1 uM RK-33	2 uM RK-33
1	2.56685	4.94168	7.26015
1	1.3333	6.98858	12.2101
1	0.11908	11.5514	37.014
1	0.268874		16.971

## Sheet: Fig 1g
Mock	2uM RK-33
1	2.12138
1	3.19319
1	2.33755

## Sheet: Fig 2a
	shControl	shDDX3
	1	0.220676
	1	0.0033771
	1	0.328736

## Sheet: Fig 2c
shControl	shDDX3
3.12	4.6
3.04	4.84
3.11	6.69

## Sheet: Fig 2d
		GFP	Pol		IL-8	IL-10	MMP9		IRF3	IFNβ
		4.18434	5.25977		6.27667	1.47427	3.12748		3.54307	1.68763
		2.70382	2.54912		4.46915	1.97931	1.24401		3.44618	2.38667
		5.29636	2.9897		3.54307	1.60214	2.37841		0.993093	1.83401

## Sheet: Fig 2f
vRNA low	vRNA high
1	328.557
1	72.756
1	479.371
1	117.377

[truncated: 60 more sheets: Fig 2g, Fig 2h, Fig 2i, Fig 2j, Fig 2k, Fig 2l, Fig 3f, Fig 3g, Fig 3h, Fig 3i, Fig 3j, Fig 4c, Fig 4d, Fig 4e, Fig 4f, Fig 4g, Fig 5c, Fig 5d, Fig 5e, Fig 6c …]
